# Supplementary material for: Factors Influencing Microbiological Biodiversity of Human Foot Skin
Source: Int J Environ Res Public Health. 2019 Sep 19;16(18):3503. doi: 10.3390/ijerph16183503 (PMC6765982; doi:10.3390/ijerph16183503)
Supplement: Supplementary file 1 [file ijerph-16-03503-s001.zip]

Archive with 2 entries (2 files):
- Table S1.docx
- Table S2 Biodiveristy  of fungi in the samples.docx
